# Supplementary material for: The Associations of Iron Related Biomarkers with Risk, Clinical Severity and Mortality in SARS-CoV-2 Patients: A Meta-Analysis
Source: Nutrients. 2022 Aug 19;14(16):3406. doi: 10.3390/nu14163406 (PMC9416650; doi:10.3390/nu14163406)
Supplement: Supplementary file 1 [file nutrients-14-03406-s001.zip]

Archive with 2 entries (2 files):
- Supplemental Figures.pdf
- Supplemental Table.pdf
